# Supplementary material for: The Effect of Forage-to-Concentrate Ratio on Schizochytrium spp.-Supplemented Goats: Modifying Rumen Microbiota
Source: Animals (Basel). 2021 Sep 20;11(9):2746. doi: 10.3390/ani11092746 (PMC8466047; doi:10.3390/ani11092746)
Supplement: Supplementary file 1 [file animals-11-02746-s001.zip]

Archive with 1 entries (1 files):
- animals-1327489-supplementary.pdf
